# Supplementary material for: A major yellow rust resistance QTL on chromosome 6A shows increased frequency in recent Norwegian spring wheat cultivars and breeding lines
Source: Theor Appl Genet. 2023 Jul 1;136(7):164. doi: 10.1007/s00122-023-04397-9 (PMC10314843; doi:10.1007/s00122-023-04397-9)
Supplement: Supplementary file 7 — Supplementary file7 (XLSX 31 kb) Table S1 List of 3 KASP markers developed in this study for tracing the origin of resistant allele. Table S4 Overview of candidate genes of QTL QYr.nmbu.6A, physical positions were based on the wheat reference genome (RefSeq v1.0), and gene annotations was based on HighConfidenceGenesv1.1. Table S5 KASP genotyping results of the old cultivar panel [file 122_2023_4397_MOESM7_ESM.xlsx]

## Sheet: Table S1
MARKER	Physical map position (Mb)	CHROMOSOME	Marker sequence	TOTAL_CONTIGS	CONTIG_REGIONS	SNP_TYPE	A	B	COMMON	PRIMER_TYPE	ORIENTATION	A_TM	B_TM	COMMON_TM	SELECTED_FROM	PRODUCT_SIZE
AX-158600183	598	6A	TTTGCATAAATTAGCGCTGATGATAATGGGGAGAAGATACAATTTACACC[A/G]GACTGCTTCTTAAATTCTAGTGTCACTAGTTTACTTAAAGTAATTTAANC	1	6A:597792125-597792223	non-homoeologous	ggggagaagatacaatttacaccA	ggggagaagatacaatttacaccG	gcgctcaacttatccagtatgt	chromosome_nonspecific	forward	58.248	59.185	58.542	second-	120
AX-158587919	609	6A	TCTATTACGGTTATATCGTGCATGGGTGTGAGTGGTTTTTCTTTGTCTGT[A/G]GGTCGTTTTTATTCTCTATAATGCATGTAGGATGGGACTTAATGGCTGNG	1	6A:609373361-609373459	non-homoeologous	gtgagtggtttttctttgtctgtA	gtgagtggtttttctttgtctgtG	acgcatggcataagtgacca	chromosome_nonspecific	forward	58.905	57.569	60.036	first/	119
AX-95182345	612	6A	GGGCTATGCTGATCTTAGTGTTAGCACTGCTGCCTATAAGTAATTTTGTG[T/G]TGTATTTGCAACTGCTGTTACTATTAGCATAGACCATATAGGGTGTGGTG	2	6A:611661152-611661252|6B:709579078-709579178	non-homoeologous	ctgctgcctataagtaaTtttgtgT	ctgctgcctataagtaaTtttgtgG	acgggacaccacaccctata	chromosome_nonspecific	forward	57.911	58.502	59.958	first-	81

## Sheet: TableS4
Chrom	Start	END	Gene	Strand	Function.description	Domain	new_ID
chr6A	609.376413Mb	609.377903Mb	TraesCS6A01G399500	-	Receptor-like kinase	PF00069: Protein kinase domain	TraesCS6A02G39950
chr6A	609.379689Mb	609.383659Mb	TraesCS6A01G399600	-	RING/U-box superfamily protein, putative	PF12678: RING-H2 zinc finger domain	TraesCS6A02G39960
chr6A	609.401805Mb	609.403283Mb	TraesCS6A01G399700	-	Disease resistance protein RGA2	PF00931: NB-ARC domain	TraesCS6A02G39970
chr6A	609.417754Mb	609.425258Mb	TraesCS6A01G399800	+	B3 domain-containing protein	PF02362: B3 DNA binding domain	TraesCS6A02G39980
chr6A	609.426283Mb	609.427278Mb	TraesCS6A01G399900	-	NB-ARC domain-containing disease resistance protein	null	TraesCS6A02G39990
chr6A	609.446618Mb	609.4538Mb	TraesCS6A01G400000	+	Aconitate hydratase	PF00330: Aconitase family (aconitate hydratase); PF00694: Aconitase C-terminal domain	TraesCS6A02G40000
chr6A	609.479241Mb	609.480764Mb	TraesCS6A01G400100	-	Protein DETOXIFICATION	PF01554: MatE	TraesCS6A02G40010
chr6A	609.551301Mb	609.553284Mb	TraesCS6A01G400200	+	Protein DETOXIFICATION	PF01554: MatE	TraesCS6A02G40020
chr6A	609.559041Mb	609.561847Mb	TraesCS6A01G400300	+	rRNA 2'-O-methyltransferase fibrillarin 2	PF01269: Fibrillarin	TraesCS6A02G40030
chr6A	609.564593Mb	609.566291Mb	TraesCS6A01G400400	-	F-box family protein	PF00646: F-box domain	TraesCS6A02G40040
chr6A	609.573316Mb	609.577524Mb	TraesCS6A01G400500	+	Leucine-rich repeat receptor-like protein kinase family protein	PF08263: Leucine rich repeat N-terminal domain; PF13516: Leucine Rich repeat; PF00560: Leucine Rich Repeat; PF13855: Leucine rich repeat	TraesCS6A02G40050
chr6A	609.668761Mb	609.688894Mb	TraesCS6A01G400600	+	Leucine-rich repeat receptor-like protein kinase family protein	PF08263: Leucine rich repeat N-terminal domain; PF13516: Leucine Rich repeat; PF13855: Leucine rich repeat; PF00560: Leucine Rich Repeat	TraesCS6A02G40060
chr6A	609.717957Mb	609.718847Mb	TraesCS6A01G400700	-	Leucine-rich repeat receptor-like protein kinase family protein	PF08263: Leucine rich repeat N-terminal domain; PF13855: Leucine rich repeat	TraesCS6A02G40070
chr6A	609.722475Mb	609.743218Mb	TraesCS6A01G400800	+	Leucine-rich repeat receptor-like protein kinase family protein	PF00560: Leucine Rich Repeat; PF13855: Leucine rich repeat	TraesCS6A02G40080
chr6A	609.729025Mb	609.733532Mb	TraesCS6A01G400900	+	NBS-LRR disease resistance protein-like	PF00931: NB-ARC domain	TraesCS6A02G40090
chr6A	609.79012Mb	609.79704Mb	TraesCS6A01G401000	+	Disease resistance protein (NBS-LRR class) family	PF00931: NB-ARC domain	TraesCS6A02G40100
chr6A	609.795689Mb	609.796663Mb	TraesCS6A01G401100	+	TIR-NBS-LRR class disease resistance protein	PF12799: Leucine Rich repeats (2 copies); PF00560: Leucine Rich Repeat	TraesCS6A02G40110
chr6A	609.813988Mb	609.821699Mb	TraesCS6A01G401200	-	Leucine-rich repeat receptor-like protein kinase family protein	PF08263: Leucine rich repeat N-terminal domain; PF13855: Leucine rich repeat; PF00560: Leucine Rich Repeat	TraesCS6A02G40120
chr6A	609.88352Mb	609.886523Mb	TraesCS6A01G401300	-	Receptor kinase	PF00069: Protein kinase domain	TraesCS6A02G40130
chr6A	609.898266Mb	609.89969Mb	TraesCS6A01G401400	-	F-box domain containing protein	null	TraesCS6A02G40140
chr6A	609.972318Mb	609.973926Mb	TraesCS6A01G401500	-	Mesoderm induction early response protein 1, putative isoform 1	null	TraesCS6A02G40150
chr6A	609.982838Mb	609.983473Mb	TraesCS6A01G401600	-	Histone H2A	PF00125: Core histone H2A/H2B/H3/H4; PF16211: C-terminus of histone H2A	TraesCS6A02G40160
chr6A	610.125024Mb	610.126346Mb	TraesCS6A01G401700	+	BTB/POZ and MATH domain-containing protein 2	PF00651: BTB/POZ domain	TraesCS6A02G40170
chr6A	610.188197Mb	610.189888Mb	TraesCS6A01G401800	+	F-box family protein	PF00646: F-box domain	TraesCS6A02G40180
chr6A	610.196763Mb	610.200515Mb	TraesCS6A01G401900	+	Hydroxyproline-rich glycoprotein-like	null	TraesCS6A02G40190
chr6A	610.203761Mb	610.206255Mb	TraesCS6A01G402000	+	Na(+)/H(+) antiporter NhaB	PF03600: Citrate transporter	TraesCS6A02G40200
chr6A	610.268144Mb	610.276825Mb	TraesCS6A01G402100	+	Serine/threonine-protein kinase	PF01453: D-mannose binding lectin; PF08276: PAN-like domain; PF00069: Protein kinase domain	TraesCS6A02G40210
chr6A	610.280941Mb	610.282432Mb	TraesCS6A01G402200	-	Mitochondrial metalloendopeptidase OMA1	PF01435: Peptidase family M48	TraesCS6A02G40220
chr6A	610.285453Mb	610.286863Mb	TraesCS6A01G402300	-	Mitochondrial metalloendopeptidase OMA1	PF01435: Peptidase family M48	TraesCS6A02G40230
chr6A	610.310299Mb	610.31697Mb	TraesCS6A01G402400	-	RNA-binding protein Nova	PF00013: KH domain	TraesCS6A02G40240
chr6A	610.349084Mb	610.351842Mb	TraesCS6A01G402500	-	Ubiquitin carboxyl-terminal hydrolase	PF01088: Ubiquitin carboxyl-terminal hydrolase, family 1	TraesCS6A02G40250
chr6A	610.406389Mb	610.412901Mb	TraesCS6A01G402600	-	Oligoribonuclease	PF00929: Exonuclease	TraesCS6A02G40260
chr6A	610.509624Mb	610.511912Mb	TraesCS6A01G402700	+	FBD-associated F-box protein	PF08387: FBD	TraesCS6A02G40270
chr6A	610.519026Mb	610.521839Mb	TraesCS6A01G402800	-	Disease resistance protein	PF00931: NB-ARC domain	TraesCS6A02G40280
chr6A	610.590687Mb	610.597492Mb	TraesCS6A01G403000	-	Disease resistance protein RPM1	PF00931: NB-ARC domain	TraesCS6A02G40300
chr6A	610.60495Mb	610.606195Mb	TraesCS6A01G403100	+	Werner Syndrome-like exonuclease	PF01612: 3'-5' exonuclease	TraesCS6A02G40310
chr6A	610.642397Mb	610.642933Mb	TraesCS6A01G403200	+	Pathogenesis-related protein PR-4	PF00967: Barwin family	TraesCS6A02G40320
chr6A	610.651693Mb	610.661414Mb	TraesCS6A01G403300	-	Disease resistance protein RPM1	PF00931: NB-ARC domain	TraesCS6A02G40330
chr6A	610.799758Mb	610.803292Mb	TraesCS6A01G403400	-	Disease resistance protein RPM1	PF00931: NB-ARC domain	TraesCS6A02G40340
chr6A	610.857311Mb	610.858422Mb	TraesCS6A01G403500	-	Remorin	PF03763: Remorin, C-terminal region	TraesCS6A02G40350
chr6A	610.897917Mb	610.899577Mb	TraesCS6A01G403600	+	P-loop containing nucleoside triphosphate hydrolases superfamily protein	null	TraesCS6A02G40360
chr6A	610.902375Mb	610.905987Mb	TraesCS6A01G403700	+	AT hook motif DNA-binding family protein, putative	PF03479: Domain of unknown function (DUF296)	TraesCS6A02G40370
chr6A	610.92918Mb	610.9304Mb	TraesCS6A01G403800	+	Divinyl reductase	PF13460: NAD(P)H-binding	TraesCS6A02G40380
chr6A	610.931569Mb	610.933962Mb	TraesCS6A01G403900	-	NBS-LRR disease resistance protein	PF00931: NB-ARC domain	TraesCS6A02G40390
chr6A	610.943419Mb	610.94529Mb	TraesCS6A01G404000	-	Disease resistance protein	PF00931: NB-ARC domain	TraesCS6A02G40400
chr6A	610.955537Mb	610.956043Mb	TraesCS6A01G404100	+	Zinc finger A20 and AN1 domain-containing stress-associated protein	PF01754: A20-like zinc finger; PF01428: AN1-like Zinc finger	TraesCS6A02G40410
chr6A	610.960336Mb	610.960915Mb	TraesCS6A01G404200	+	Zinc finger A20 and AN1 domain stress-associated protein	PF01754: A20-like zinc finger; PF01428: AN1-like Zinc finger	TraesCS6A02G40420
chr6A	610.988272Mb	610.990371Mb	TraesCS6A01G404300	+	Myb/SANT-like DNA-binding domain protein	PF12776: Myb/SANT-like DNA-binding domain	TraesCS6A02G40430
chr6A	611.004789Mb	611.006911Mb	TraesCS6A01G404400	+	Myb/SANT-like DNA-binding domain protein	PF12776: Myb/SANT-like DNA-binding domain	TraesCS6A02G40440
chr6A	611.077761Mb	611.079477Mb	TraesCS6A01G404500	-	Cytochrome P450	PF00067: Cytochrome P450	TraesCS6A02G40450
chr6A	611.197204Mb	611.198714Mb	TraesCS6A01G404600	+	Zinc finger family protein	PF13912: C2H2-type zinc finger	TraesCS6A02G40460
chr6A	611.290393Mb	611.293902Mb	TraesCS6A01G404700	-	Serine/threonine-protein phosphatase	PF16891: Serine-threonine protein phosphatase N-terminal domain; PF00149: Calcineurin-like phosphoesterase	TraesCS6A02G40470
chr6A	611.297356Mb	611.30235Mb	TraesCS6A01G404800	-	Protein SMG8	PF10220: Smg8_Smg9	TraesCS6A02G40480
chr6A	611.305826Mb	611.310805Mb	TraesCS6A01G404900	-	transmembrane protein, putative (DUF594)	PF13968: Domain of unknown function (DUF4220); PF04578: Protein of unknown function, DUF594	TraesCS6A02G40490
chr6A	611.312562Mb	611.314935Mb	TraesCS6A01G405000	-	Rop guanine nucleotide exchange factor, putative	PF03759: PRONE (Plant-specific Rop nucleotide exchanger)	TraesCS6A02G40500
chr6A	611.316345Mb	611.321066Mb	TraesCS6A01G405100	-	Smad/FHA domain protein	PF00498: FHA domain	TraesCS6A02G40510
chr6A	611.328563Mb	611.330608Mb	TraesCS6A01G405200	-	O-methyltransferase	PF00891: O-methyltransferase	TraesCS6A02G40520
chr6A	611.33465Mb	611.33617Mb	TraesCS6A01G405300	-	Disease resistance protein RPM1	null	TraesCS6A02G40530

## Sheet: TableS5
AX-158600183	AX-158587919	AX-95182345	name	Haplotype	Country	Pedigree	Year	Reason
A:A	A:A	G:G	Snabbe	A_A_G	Sweden	Svenno//Kain/Kimmo)	1968	NA
A:A	A:A	T:T	Karn	A_A_T	Sweden	(Marquis*Hatif Inversable)*(Extra Kolben*Swedish Land Variety)	1946	NA
A:A	A:A	T:T	Prins	A_A_T	Sweden	Diamant II/Kärn II	1962	NA
A:A	A:A	T:T	Rival	A_A_T	Sweden	Diamant/Extra Kolben II	1952	NA
A:A	A:A	T:T	Fylgia II	A_A_T	Sweden	Extra Kolben II/Aurore	1952	NA
A:A	A:A	T:T	Extra Kolben II	A_A_T	Sweden	selection from Extra Kolben I	1926	NA
A:A	A:A	T:T	TW 238/62/7/9/3	A_A_T	UK	Sona 227*TB 306/45/2/10(=Jufy 1*Stella)	NA	NA
A:A	A:A	T:T	Amy	A_A_T	Sweden	Sv 01281/Sv 55460//Prins	1971	NA
A:A	A:A	T:T	Progress	A_A_T	Sweden	Sv Ä 23-8/Extra Kolben II	1941	NA
A:A	A:A	T:T	Extra Kolben	A_A_T	Sweden	Svalof 0201/Svalof Kolben	1919	NA
A:A	G:G	G:G	Ella	A_G_G	Sweden	Blanka/Extra Kolben II	1950	NA
G:G	A:A	G:G	PI 190962	G_A_G	Spain	NA	NA	NA
G:G	A:A	T:T	Kadett	G_A_T	Sweden	Kolibri /V 439-66	1981	In pedigree of Avle
G:G	A:A	T:T	Kolibri	G_A_T	Germany	Selkink / Peko I / Koga I	1966	In pedigree of Kadett
G:G	A:A	T:T	Koga II	G_A_T	Germany	Garnet/Heines Kolben//Heines Kolben/Raeckes Weiss-spelz	NA	In pedigree of Kolibri
G:G	A:A	T:T	Koga	G_A_T	Germany	Heines Kolben/Garnet	NA	In pedigree of Kolibri
G:G	A:A	T:T	Heines Peko	G_A_T	Germany	Peragis/Heines Kolben	NA	In pedigree of Kolibri
G:G	A:A	T:T	Nandu	G_A_T	Germany	COSIR/JANUS//KOLIBRI	NA	In pedigree of Marble
G:G	A:A	T:T	Peragis Sommerweizen	G_A_T	Germany	Wolthmann's Blaue Dame/Wolthmann's Grune Dame	NA	In pedigree of Peko
G:G	A:A	T:T	Pondus	G_A_T	Sweden	Cahns 1833 x WW 4099	1950	NA
G:G	A:A	T:T	Diamant	G_A_T	Sweden	Ekstra kolben/Hallänskt lantvete	1928	NA
G:G	A:A	T:T	Drott	G_A_T	Sweden	Fylgia//Ekstra Kolben/Rubin	1954	NA
G:G	A:A	T:T	Apu	G_A_T	Finland	Garnet/Pika	1949	NA
G:G	A:A	T:T	Marquis	G_A_T	Canada	Hard Red Calcutta/Red Fife	1910	NA
G:G	A:A	T:T	Lancer	G_A_T	Australia	IMPROVED-FIFE/ROMA	1890	NA
G:G	A:A	T:T	Vitus	G_A_T	Denmark	Kleiber//Transec-7/2*Capa-2	1981	NA
G:G	A:A	T:T	Capa	G_A_T	Netherlands	Koga II/Cappelle Desprez	NA	NA
G:G	A:A	T:T	Dala	G_A_T	Sweden	Landrace	NA	NA
G:G	A:A	T:T	Horsmanaho ME201 Timantti	G_A_T	Finland	Landrace	NA	NA
G:G	A:A	T:T	Jokikylä ME0505;Apu	G_A_T	Finland	Landrace	NA	NA
G:G	A:A	T:T	Järvenkylä ME0302; Timantti	G_A_T	Finland	Landrace	NA	NA
G:G	A:A	T:T	Kr Finset, Eikesdal	G_A_T	Norway	Landrace	NA	NA
G:G	A:A	T:T	Laitiala AP0103	G_A_T	Finland	Landrace	NA	NA
G:G	A:A	T:T	Messel-1	G_A_T	Norway	Landrace	NA	NA
G:G	A:A	T:T	Sarkalahti ME0101	G_A_T	Finland	Landrace	NA	NA
G:G	A:A	T:T	Siikajoki ME0101; Apu	G_A_T	Finland	Landrace	NA	NA
G:G	A:A	T:T	Tavastkenkä ME0303; Timantti	G_A_T	Finland	Landrace	NA	NA
G:G	A:A	T:T	Tammi	G_A_T	Finland	McIntosh/TA 01214	1939	NA
G:G	A:A	T:T	Taava	G_A_T	Finland	Mutant line (radiation)	1978	NA
G:G	A:A	T:T	Dacke	G_A_T	Sweden	P-18/17269//19151	1990	NA
G:G	A:A	T:T	Sunnan	G_A_T	Sweden	Pompe Lr 19/2*Sappo//Drabant	1983	NA
G:G	A:A	T:T	Pompe	G_A_T	Sweden	Ring/Svenno	1967	NA
G:G	A:A	T:T	Hopea	G_A_T	Finland	Ruskea/Marquis	1936	NA
G:G	A:A	T:T	Manu	G_A_T	Finland	Ruso/Runar	1993	NA
G:G	A:A	T:T	Vårpärl	G_A_T	Sweden	Selection from Emma	1901	NA
G:G	A:A	T:T	Svalöfs Kolben	G_A_T	Sweden	selection from Heines Kolben	1892	NA
G:G	A:A	T:T	Kimmo	G_A_T	Finland	Selection from population obtained from Dr. Pissarev (Russia) in 1930s	1941	NA
G:G	A:A	T:T	Safir	G_A_T	Sweden	Sv 1015 x A 24-585	1955	NA
G:G	A:A	T:T	Ulla	G_A_T	Finland	Tammi/3/Pissarev 2/Aurore//Svenno	1975	NA
G:G	A:A	T:T	Touko	G_A_T	Finland	Timantti/Hopea	1950	NA
G:G	A:A	T:T	Karn 2	G_A_T	Sweden	W 8244*W 8388	1947	NA
G:G	A:A	T:T	Saffran	G_A_T	Sweden	WW 38-68/WW 11-68	1978	NA
G:G	A:A	T:T	Kärn	G_A_T	Sweden	WW 8244/WW 8388	1946	NA
G:G	A:A	T:T	Lavett	G_A_T	Sweden	WW118466/Kadett//Dragon	1992	NA
G:G	A:A	T:T	Weebil	G_A_T	Mexico	BABAX/AMADINA//BABAX	NA	Pangenome
G:G	A:A	T:T	CDC Landmark	G_A_T	Canada	NA	NA	Pangenome
G:G	A:A	T:T	CDC Stanley	G_A_T	Canada	NA	NA	Pangenome
G:G	A:A	T:T	Chinese spring	G_A_T	China	NA	NA	Pangenome
G:G	A:A	T:T	Norin-61	G_A_T	Japan	NA	NA	Pangenome
G:G	A:A	T:T	Paragon	G_A_T	UK	NA	NA	Pangenome
G:G	A:A	T:T	Svenno	G_A_T	Sweden	Ekstra Kolben/Hallänskt
G:G	G:G	G:G	Satu	G_G_G	Sweden	SNABBE/DRABANT/T-106,NOR/SNABBE[1698]; SNABBE/DRABANT//T-106-431/SNABBE[3718];	1989	In pedigree of Anniina
G:G	G:G	G:G	Canon	G_G_G	Sweden	Sicco/2*WW-12502//2*Sappo/3/Kadett	1988	In pedigree of SW71144; sister line of Dragon
G:G	G:G	G:G	Avle	G_G_G	Sweden	22279-M-15/20299-M-12//CANON	1996	NA
G:G	G:G	G:G	Curry	G_G_G	Sweden	CANON(SIB)/NEMARES//KADETT-MP-1	1994	NA
G:G	G:G	G:G	Drabant	G_G_G	Sweden	CItr 12633/6*Ring	1972	NA
G:G	G:G	G:G	Atle	G_G_G	Sweden	Extra Kolben I/Saxo	1936	NA
G:G	G:G	G:G	Blanka	G_G_G	Sweden	Extra Kolben II/Wilhelmina	1950	NA
G:G	G:G	G:G	Landvårkveite	G_G_G	Norway	Landrace	NA	NA
G:G	G:G	G:G	Batalj	G_G_G	Sweden	NA	1997	NA
G:G	G:G	G:G	Nemares	G_G_G	Sweden	WEIBULLS-657.73/WALTER[851]	1986	NA
G:G	G:G	G:G	William	G_G_G	Sweden	WW 13-69/WW 41-69	1979	NA
G:G	G:G	G:G	Atson	G_G_G	Sweden	WW 8473/WW 8388	1954	NA
G:G	G:G	G:G	Fagott	G_G_G	Sweden	Citr 12632/6*Prins//7*Drabant	1987	Pm3d,Pm5
G:G	G:G	T:G	Boru	G_G_K	Sweden	NA	1986	NA
G:G	G:G	T:T	Peragis	G_G_T	Germany	Blaue Dame/Grune Dame	NA	In pedigree of Peko
G:G	G:G	T:T	Fylgia I	G_G_T	Sweden	Aurore/Extra Kolben	1933	NA
G:G	G:G	T:T	Sibirian	G_G_T	Norway	Early maturing landrace from Siberia, Russia	NA	NA
G:G	G:G	T:T	Nora	G_G_T	Norway	Fram II/Sopu	1960	NA
G:G	G:G	T:T	Trym	G_G_T	Norway	Huron/Fylgia	1951	NA
G:G	G:G	T:T	Fram I	G_G_T	Norway	J 03/Mo 07	1936	NA
G:G	G:G	T:T	Snøgg II	G_G_T	Norway	J 03/Sibirian//Ås	1940	NA
G:G	G:G	T:T	Ås II	G_G_T	Norway	J 03/Sibirian//Ås/3/Ås/Diamant	1945	NA
G:G	G:G	T:T	Tähti	G_G_T	Finland	Kärn//Aurore/Pika	1972	NA
G:G	G:G	T:T	Børsum	G_G_T	Norway	Landrace	NA	NA
G:G	G:G	T:T	Messel-4	G_G_T	Norway	Landrace	NA	NA
G:G	G:G	T:T	Østby	G_G_T	Norway	Landrace	NA	NA
G:G	G:G	T:T	Ås	G_G_T	Norway	Landrace selection, line from Tronvik, Moss	1926	NA
G:G	G:G	T:T	A35-213	G_G_T	Norway	NA	NA	NA
G:G	G:G	T:T	Ruskea	G_G_T	Finland	selection from Swedish landrace	1919	NA
G:G	G:G	T:T	Tautra	G_G_T	Norway	Snøgg II//Pika/Ås	1975	NA
G:G	NA	NA	Kiuru	G_N_N	Finland	Aurore/Sopu	1951	NA
G:G	NA	T:T	Skirne	G_N_T	Norway	Gelchsheimer/Særimner	1945	NA
G:G	NA	T:T	Snøgg I	G_N_T	Norway	J 03/Sibirian//Ås	1939	NA
G:G	NA	T:T	Monola ME1301	G_N_T	Finland	Landrace	NA	NA
G:G	NA	T:T	Sopu	G_N_T	Finland	Ruskea/Marquis	1935	NA
G:G	A:G	T:G	Heines Kolben	G_R_K	Germany	selection from Saumur de Mars	NA	In pedigree of Peko
G:G	A:G	T:G	Ring	G_R_K	Sweden	Kain/Pondus	1957	NA
G:G	A:G	T:G	Halland	G_R_K	Sweden	Landrace	NA	NA
G:G	A:G	T:G	Rang	G_R_K	Sweden	Ring*5/Els	1968	NA
G:G	A:G	T:G	Walter	G_R_K	Sweden	Starke/WW 14433	1972	NA
G:G	A:G	T:G	Timmo	G_R_K	Sweden	WW 152 65/Sappo	1979	NA
G:G	A:G	T:G	Sappo	G_R_K	Sweden	WW 177-62/WW 176-62	1971	NA
G:G	A:G	NA	Lantvete från Halland	G_R_N	Sweden	Landrace	NA	NA
G:G	A:G	T:T	Koga I	G_R_T	Germany	Garnet/Heines Kolben	NA	In pedigree of Kolibri
G:G	A:G	T:T	Dalarna	G_R_T	Sweden	Landrace	NA	NA
G:G	A:G	T:T	Lanor	G_R_T	Norway	Norrøna/Lade	1970	NA
G:G	A:G	T:T	Troll	G_R_T	Sweden	Ring//Pondus/Kärn	1967	NA
G:G	A:G	T:T	Rubin	G_R_T	Sweden	Svalöfs Kolben/Dala (landrace)	1921	NA
NA	A:A	G:G	Diamant II	N_A_G	Sweden	Diamant/Extra Kolben II	1938	NA
A:G	A:A	T:T	Snøgg	R_A_T	Norway	J 03/Sibirian//Ås	1939	NA
A:G	A:A	T:T	Timantti Paavo	R_A_T	Finland	Landrace	NA	NA
A:G	A:A	T:T	TW 238/62/7/9/3	R_A_T	UK	Sona 227*TB 306/45/2/10(=Jufy 1*Stella)	NA	NA
A:G	NA	T:T	Lantvete från Dalarna	R_N_T	Sweden	Landrace	NA	NA
A:G	A:G	T:G	Pondus	R_R_K	Sweden	Cahns 1833 x WW 4099	1950	NA
