# Supplementary material for: A major yellow rust resistance QTL on chromosome 6A shows increased frequency in recent Norwegian spring wheat cultivars and breeding lines
Source: Theor Appl Genet. 2023 Jul 1;136(7):164. doi: 10.1007/s00122-023-04397-9 (PMC10314843; doi:10.1007/s00122-023-04397-9)
Supplement: Supplementary file 9 — Supplementary file9 (CSV 17 kb) [file 122_2023_4397_MOESM9_ESM.csv]

Name	Keny2021	Tolu2021	Hs2019	PX2019	PX2020	PX2021	FK2020	St2016	Tu2020	Vb2015	Vb2016	Vb2017	Vb2018	Vb2019	XD2019	XD2020	XD2021
Bastian	14	NA	3	48	45	40	9	2	1	5	1	1	30	15	35	10	40
Bjarne	21	NA	22	65	100	100	55	30	15	50	10	10	57	35	85	80	100
Tjalve	1	14	0	25	25	10	3	2	1	2	1	0	6	14	6	10	30
Avle	8	0	0	10	8	10	0	0	1	0	0	0	1	0	3	5	15
Zebra	6	NA	5	20	70	45	18	4	3	18	3	3	18	28	20	25	55
Berserk	50	36	4	20	55	60	16	3	1	16	5	4	38	35	45	35	65
Brakar	10	2	0	28	NA	20	0	1	1	2	0	1	7	5	3	8	45
Runar	15	33	3	50	NA	35	6	2	1	4	1	2	9	3	30	NA	50
T2038	5	0	0	8	15	1	0	0	2	0	0	0	0	0	10	0	0
T9040	3	0	0	10	NA	18	1	0	0	0	0	1	2	0	5	0	1
T9040 (1995)	5	4	0	18	25	10	1	1	1	3	1	0	3	0	5	6	5
T10014	23	0	0	5	8	0	1	0	7	0	1	0	4	0	5	0	5
NK93602 (1995)	8	10	0	13	3	8	0	0	1	1	0	1	1	3	1	3	5
MS273-150	3	27	2	9	3	5	1	2	2	4	1	1	5	9	10	5	13
DH49-18	8	5	2	15	40	40	6	5	2	20	4	2	15	25	60	23	60
Naxos	5	8	2	50	30	40	10	3	2	6	4	3	7	22	20	30	30
Paros	10	9	2	5	20	5	10	2	1	3	3	1	12	32	1	1	20
D99060	5	3	0	13	1	1	0	0	0	0	0	0	1	0	1	0	0
D99014	8	10	4	5	90	40	16	5	1	21	4	8	25	32	8	40	40
D99159	13	37	3	40	90	45	3	5	1	12	4	4	10	38	20	20	40
Saar	19	NA	0	15	10	18	2	1	0	5	1	1	3	0	20	5	5
Filin	10	50	5	35	98	70	16	23	3	15	4	4	25	12	40	45	80
Milan	1	0	0	3	10	25	3	0	0	0	1	0	4	4	5	5	35
Pfau/Milan	5	30	1	3	NA	20	3	1	0	2	1	1	1	2	15	8	45
Bagula-Milan-2	5	17	0	28	NA	35	2	2	2	4	1	3	2	4	40	1	40
Dulus	11	15	0	15	NA	55	3	3	0	5	1	2	4	3	45	40	50
Gondo	5	37	0	1	NA	0	0	0	1	0	0	0	0	0	18	0	20
Catbird	1	6	0	15	3	8	2	3	0	4	1	1	0	1	20	1	13
Croc_1/Ae.tauschii (205)//Kauz	1	5	0	3	1	0	0	0	0	0	0	0	0	0	8	0	0
Altar 84/Ae.tauschii (219)//2*Seri	3	20	1	5	NA	90	1	1	1	3	1	1	20	13	18	80	85
Altar 84/Ae.tauschii (219)//2*Seri/3/Avle	20	3	0	15	40	5	6	2	1	2	1	1	5	0	60	28	20
Kariega	50	79	0	8	8	1	0	0	2	1	1	0	3	5	20	21	30
Avocet-YrA	73	NA	61	60	90	20	65	63	30	81	30	28	85	67	100	10	0
NK93604	13	9	0	NA	NA	NA	1	0	1	1	0	0	1	0	NA	NA	NA
CJ9306	20	24	3	70	100	95	23	4	12	15	3	4	24	27	85	85	90
CJ9403	70	30	4	65	100	90	15	12	9	20	4	6	40	35	95	85	95
512-21	5	17	2	23	40	45	3	4	1	3	3	3	26	13	35	28	75
512-50	8	10	3	18	20	20	1	1	1	0	1	0	6	6	25	25	45
512-54	10	11	0	NA	NA	NA	0	0	1	0	0	0	0	0	NA	NA	NA
512-70	5	17	0	NA	NA	NA	3	2	1	1	2	1	17	3	NA	NA	NA
512-87	10	17	0	10	10	10	2	0	1	1	0	1	4	0	35	15	40
SHA3/CBRD	3	0	2	10	NA	30	16	1	1	2	2	1	5	10	18	5	35
SABUF/5/BCN/4/RABI//GS/CRA/3/Ae.tauschii (190)	6	15	2	5	6	30	1	0	2	3	2	2	10	8	10	20	40
Sumai 3 (18.)	1	18	2	48	NA	55	2	1	2	3	0	1	4	5	75	25	55
Nobeokabouzu	8	34	2	23	20	0	3	5	1	2	1	1	3	8	13	20	1
Frontana	1	23	0	10	8	5	1	0	0	2	1	1	3	8	20	8	30
Nanjing 7840	18	50	9	45	75	40	20	25	4	16	15	8	31	25	70	75	75
Ning 8343	1	0	1	25	18	5	2	1	0	1	1	1	6	4	30	1	25
Vinjett	5	3	0	3	15	20	1	0	0	0	0	0	0	0	3	0	20
DH20070	13	0	0	25	NA	NA	1	0	0	0	1	0	4	0	10	NA	NA
DH20097	3	0	0	5	NA	NA	1	1	1	1	0	1	1	4	5	NA	NA
GONDO	3	18	0	18	NA	NA	2	2	1	5	3	3	5	7	40	NA	NA
MILAN/SHA7	1	0	1	1	NA	NA	3	0	0	1	0	0	1	4	1	NA	NA
CBRD/KAUZ	4	3	0	10	1	8	8	3	5	8	2	2	3	0	5	10	5
R37/GHL121//KAL/BB/3/JUP/MUS/4/2*YMI #6/5/CBRD	5	5	0	20	60	40	4	3	1	6	1	1	4	3	30	8	30
GUAM92//PSN/BOW	5	9	1	8	NA	10	3	1	3	3	0	2	1	10	8	1	10
NG8675/CBRD	45	81	5	63	85	80	21	4	1	12	4	4	12	20	80	60	95
ALTAR 84/Ae.tauschii (224)//ESDA	30	17	1	3	6	0	1	0	1	0	0	0	0	3	5	3	1
BCN*2//CROC_1/Ae.tauschii (886)	3	25	0	0	0	1	2	2	0	3	2	2	0	0	5	0	1
MAYOOR//TK SN1081/Ae.tauschii (222)	18	16	1	13	6	15	8	4	6	5	2	1	4	10	5	10	15
AC Somerset	1	12	2	5	20	10	1	1	1	4	1	1	8	5	0	0	18
Sport	3	4	1	10	NA	8	2	1	0	5	1	1	5	6	1	0	18
CD87	1	0	0	5	NA	5	1	0	0	1	1	0	3	0	0	0	5
Chara	13	20	0	5	5	10	6	3	1	4	1	2	3	3	5	5	20
Kukri	11	27	4	18	55	35	9	1	2	5	3	2	20	8	35	25	40
Naxos/2*Saar	3	0	1	5	8	20	1	2	6	3	2	2	2	0	5	3	13
ALTAR 84/Ae.tauschii (224)//2*YACO/3/KAUZ	8	8	1	33	25	40	5	2	0	5	2	2	4	8	10	1	40
BAJASS-5	0	13	0	3	5	1	1	1	0	2	0	1	2	0	3	5	13
NK00521	28	36	5	45	8	1	1	5	9	11	4	3	17	35	45	10	10
NK01513	0	0	0	8	8	15	1	1	1	0	0	0	7	0	3	0	5
Demonstrant	3	NA	2	35	NA	40	3	1	1	5	1	1	4	23	15	45	45
Krabat	6	NA	0	13	15	10	1	1	2	2	0	0	13	0	5	5	25
Breeding line 1175	8	15	NA	8	5	10	1	0	1	0	0	0	0	0	3	10	20
Breeding line 1176	23	45	3	10	NA	13	13	3	3	6	4	3	10	26	11	28	60
Breeding line 1177	8	4	0	8	13	10	4	1	3	3	1	2	5	7	3	5	20
Laban	3	0	1	5	6	1	1	0	0	1	0	0	0	7	3	0	8
Breeding line 1179	NA	NA	0	5	5	15	NA	0	NA	0	0	0	1	0	8	0	23
Breeding line 1180	NA	NA	1	25	20	18	NA	1	NA	5	2	2	3	4	8	15	20
Breeding line 1181	15	1	1	28	15	18	4	4	1	7	2	5	3	20	20	15	40
Breeding line 1182	0	14	0	8	1	1	3	1	0	1	1	0	5	9	5	1	5
Breeding line 1183	5	8	0	NA	NA	NA	1	0	0	0	0	0	1	6	NA	NA	NA
Breeding line 1186	40	47	2	63	95	50	23	9	5	15	9	4	13	31	90	45	55
Breeding line 1187	8	0	1	5	NA	40	1	2	1	1	3	1	1	3	30	1	45
Breeding line 1188	NA	NA	1	20	8	5	NA	0	NA	0	0	0	0	0	3	3	13
Breeding line 1189	5	5	0	3	5	20	0	0	0	0	0	1	0	0	6	8	20
Bombona	8	6	2	13	65	60	3	3	1	5	2	3	2	3	20	35	50
QUARNA	0	0	0	5	18	1	1	0	1	0	0	0	1	0	1	5	1
Breeding line 1192	5	2	0	10	25	20	1	1	0	5	0	0	1	0	3	8	13
Breeding line 1193	NA	NA	1	8	10	25	NA	0	NA	1	0	1	1	11	10	13	40
Breeding line 1194	3	10	0	20	20	5	1	1	1	3	1	3	3	0	10	10	35
J03	15	31	8	15	10	65	13	4	1	13	6	5	35	68	25	35	100
NK01565	5	6	0	8	5	13	1	0	0	0	0	0	0	0	0	0	1
Breeding line 1302	30	0	2	35	80	60	16	6	3	20	4	4	19	21	20	28	60
Breeding line 1303	2	16	0	18	NA	0	1	1	3	4	2	1	4	0	3	0	10
Breeding line 1304	30	36	20	48	NA	75	20	10	11	31	7	7	48	45	25	5	50
Breeding line 1305	5	31	0	18	40	25	3	2	1	8	3	3	4	7	10	8	30
Breeding line 1306	23	0	0	45	25	30	3	2	2	2	1	0	5	6	35	25	15
Breeding line 1307	3	12	4	20	50	50	6	2	1	11	3	3	19	30	8	15	50
Breeding line 1308	13	0	2	20	70	30	1	2	0	1	0	0	5	0	20	30	40
Breeding line 1309	1	0	0	13	15	20	0	1	0	1	0	1	0	3	5	5	13
Breeding line 1310	5	20	1	13	25	25	3	4	2	5	4	2	3	7	5	5	10
Breeding line 1311	8	20	4	10	40	30	6	4	1	2	2	1	8	20	11	13	30
Breeding line 1312	5	0	0	8	15	40	3	3	0	6	3	2	11	32	8	13	35
Breeding line 1313	8	0	1	20	65	15	11	4	0	3	2	1	5	8	15	45	50
Breeding line 1314	10	14	3	18	15	20	2	1	0	7	1	3	1	29	8	8	25
Breeding line 1315	10	36	0	20	40	45	8	3	2	18	4	4	6	13	8	10	20
Breeding line 1316	3	33	3	18	NA	15	3	1	1	6	2	2	2	9	5	1	20
Breeding line 1317	5	5	0	10	10	8	3	0	0	0	0	1	1	0	10	1	25
Breeding line 1318	5	6	0	5	10	3	1	0	1	0	0	0	0	1	10	1	30
Breeding line 1319	1	2	1	8	10	23	3	1	0	3	1	1	3	9	15	23	60
Breeding line 1320	3	12	0	1	5	8	6	1	1	1	0	0	3	0	0	3	8
TJALVE/Purpur seed	5	5	1	23	NA	5	9	5	1	4	1	2	6	12	25	0	45
Sabin	8	0	0	20	25	20	1	0	0	0	0	0	1	0	25	10	15
Breeding line 1323	NA	NA	0	38	30	30	NA	2	NA	8	1	1	2	8	10	5	35
Breeding line 1324	NA	NA	0	3	10	40	NA	0	NA	0	0	0	1	3	5	5	40
Breeding line 1325	NA	NA	0	13	10	30	NA	0	NA	0	0	0	0	0	3	5	25
Breeding line 1326	NA	NA	0	8	8	0	NA	0	NA	0	0	0	0	0	0	0	0
Breeding line 1327	NA	NA	0	3	5	20	NA	0	NA	1	0	0	0	0	1	1	40
Breeding line 1328	NA	NA	1	6	20	45	NA	0	NA	1	0	1	1	0	5	5	50
Granary	1	4	0	13	3	10	0	2	0	2	1	1	1	3	5	1	10
Tom	6	31	2	30	55	25	3	1	0	2	1	2	13	5	90	30	40
RB07	13	34	7	13	60	40	3	2	12	5	2	2	4	22	18	NA	50
C80.1/3*QT4522//2*ATTILA	30	57	0	0	13	0	0	0	1	0	0	0	0	3	30	8	5
C80.1/3*QT4522//2*PASTOR	8	16	1	45	NA	50	5	2	1	4	2	2	3	0	40	25	50
Møystad	5	9	0	5	NA	6	0	0	1	1	0	0	1	4	3	1	20
Rollo	8	12	1	15	20	40	1	2	1	3	2	1	4	0	5	5	50
Norrøna	23	33	4	13	NA	40	11	4	0	17	7	4	14	14	13	10	80
Fram II	5	0	4	8	NA	NA	4	1	1	2	1	2	4	17	8	NA	NA
Sumai #3 (12SRSN)	5	17	3	60	50	40	3	3	1	5	2	0	11	3	80	30	45
Mirakel	6	NA	0	5	10	18	1	0	2	0	0	0	0	0	5	0	23
Rabagast	13	6	0	5	NA	20	1	0	1	0	0	1	1	0	5	1	15
Seniorita	5	NA	0	15	30	30	3	1	1	2	0	0	4	7	10	20	35
Breeding line 1404	55	68	7	75	100	30	50	35	25	30	15	25	56	0	100	100	35
Breeding line 1405	13	0	0	8	25	30	1	0	1	1	1	1	1	0	5	5	40
Breeding line 1406	3	18	3	15	NA	20	8	3	6	7	3	2	17	10	5	3	20
Breeding line 1407	15	34	5	20	40	40	23	7	0	17	3	6	19	33	15	20	30
Breeding line 1408	5	36	0	8	25	40	3	1	1	6	2	1	32	20	13	20	30
Breeding line 1409	5	0	5	45	100	95	16	4	1	15	3	3	22	17	70	60	75
Breeding line 1410	10	0	1	0	NA	95	1	0	1	0	0	1	1	5	5	40	75
Willy	3	0	0	3	20	30	1	0	0	1	0	1	4	0	3	20	8
Breeding line 1412	25	0	NA	18	45	45	5	4	NA	5	1	3	2	0	30	40	55
Berlock	6	7	0	15	35	40	1	1	2	2	1	0	2	0	13	20	40
Arabella	8	10	0	23	20	20	3	1	0	3	1	0	5	0	10	3	20
Breeding line 1415	NA	NA	0	3	5	5	NA	0	NA	0	0	0	0	0	5	0	1
Breeding line 1416	5	23	0	13	15	20	3	2	2	2	3	1	2	0	15	8	13
Breeding line 1417	1	0	1	5	45	60	1	0	0	2	0	1	2	0	25	20	45
Breeding line 1418	3	1	0	5	55	15	3	1	1	0	0	0	3	10	5	10	15
Polkka	1	22	1	7	8	8	3	1	1	1	2	1	9	3	5	20	15
Avans	5	0	0	3	8	8	1	2	1	2	2	1	1	7	3	0	15
BJY/COC//CLMS/GEN	13	38	0	1	10	1	1	0	1	0	0	0	0	0	5	0	0
HAHN/PRL//AUS1408	18	0	1	28	23	8	1	3	3	3	1	0	4	0	8	8	20
TUI/RL4137	15	6	0	40	15	8	1	1	2	1	0	1	1	0	30	5	15
T7347	1	0	0	5	8	20	1	1	1	0	0	0	1	0	1	0	3
Reno	5	0	1	15	5	15	3	0	1	6	1	0	18	0	3	0	8
Bjarne/LW91W86	35	0	0	1	NA	1	0	0	9	0	0	0	2	0	0	0	1
Anniina	5	4	1	10	10	20	1	2	0	NA	1	1	8	6	8	5	30
Aino	8	37	7	38	60	50	20	3	3	21	4	4	55	29	30	35	40
Kruunu	5	36	4	10	NA	45	8	3	2	4	2	3	20	16	15	10	55
Marble	1	25	2	10	NA	55	6	5	1	NA	4	4	6	0	30	13	55
Wanamo	5	47	0	15	NA	5	13	3	2	NA	3	4	19	3	25	13	35
Wellamo	3	0	1	10	NA	5	3	1	0	NA	0	1	4	0	8	1	18
Scirocco	15	14	3	8	35	35	15	3	1	10	4	2	20	11	8	15	30
Dragon	8	5	0	5	15	5	1	0	0	0	0	0	1	0	5	0	3
Sirius	30	33	2	5	15	8	9	3	2	2	0	1	4	8	6	8	15
Cadenza	1	0	0	3	3	0	1	1	1	0	0	0	0	1	0	0	0
Breeding line 1501	8	16	1	13	25	8	10	1	1	NA	2	2	2	8	13	3	5
Breeding line 1502	15	39	8	45	95	100	35	10	13	NA	10	13	48	49	90	100	95
Breeding line 1503	1	0	0	33	55	30	5	1	5	NA	1	0	2	3	5	18	40
Breeding line 1504	6	9	1	10	NA	20	1	1	6	NA	1	1	2	4	5	5	8
Breeding line 1505	25	52	7	25	70	65	40	25	20	NA	19	9	30	55	45	45	60
Breeding line 1506	5	0	1	23	50	30	6	2	1	NA	2	1	4	0	25	8	20
Breeding line 1507	25	4	1	20	NA	25	18	2	6	NA	2	3	28	0	30	8	35
Breeding line 1508	18	40	10	25	90	50	40	5	3	NA	6	6	30	34	35	30	50
Breeding line 1509	1	31	4	20	20	50	11	8	2	NA	6	3	15	24	8	25	70
Breeding line 1510	5	34	3	18	30	20	11	3	2	NA	2	3	10	27	8	5	20
Breeding line 1511	NA	NA	3	10	45	25	NA	NA	NA	NA	NA	15	7	21	25	15	30
Breeding line 1512	15	8	2	20	65	40	11	5	2	NA	3	5	6	20	40	35	40
Breeding line 1513	3	16	1	15	20	10	9	3	1	NA	4	3	3	0	10	8	30
Breeding line 1514	13	27	1	13	40	30	2	4	3	NA	6	5	13	9	8	5	30
Breeding line 1515	3	0	1	15	40	20	6	1	2	NA	2	0	4	14	20	5	25
Breeding line 1516	NA	NA	0	8	30	20	NA	NA	NA	NA	NA	0	0	0	18	3	15
Breeding line 1517	NA	NA	0	20	20	5	NA	NA	NA	NA	NA	0	4	3	15	5	15
Breeding line 1518	NA	NA	0	15	20	15	NA	NA	NA	NA	NA	1	1	0	10	1	13
Breeding line 1519	NA	NA	0	5	75	40	NA	NA	NA	NA	NA	0	1	0	23	8	40
Breeding line 1520	3	10	1	3	30	20	1	0	1	NA	1	1	0	0	35	5	40
Breeding line 1521	5	0	0	15	25	20	1	2	0	NA	1	1	3	3	10	5	5
Breeding line 1522	20	37	13	28	75	60	30	9	3	NA	5	10	16	34	20	30	70
Breeding line 1523	50	48	7	33	95	80	43	15	25	NA	5	4	39	35	60	40	75
Breeding line 1524	15	0	2	33	80	30	4	3	4	NA	3	2	15	6	15	10	50
Breeding line 1525	8	33	1	38	90	45	6	4	2	NA	2	2	20	15	50	15	45
Breeding line 1526	3	0	0	18	55	30	1	1	1	NA	0	0	1	0	13	5	45
Breeding line 1527	8	23	7	50	45	30	11	9	5	NA	4	4	27	25	50	40	70
Breeding line 1528	8	0	0	8	30	15	1	0	1	NA	1	0	0	0	5	0	15
Breeding line 1529	1	0	0	3	8	0	1	0	0	NA	0	0	1	0	0	0	0
Breeding line 1530	8	38	4	53	50	10	13	5	4	NA	7	4	7	27	5	8	25
Breeding line 1531	8	12	2	18	55	25	8	2	1	NA	3	3	8	32	15	13	35
Breeding line 1532	25	29	3	45	75	30	6	2	1	NA	2	2	4	5	35	20	30
Breeding line 1533	1	12	1	33	NA	5	3	1	3	NA	1	1	0	3	5	5	8
Breeding line 1534	8	0	0	5	15	13	1	0	0	NA	0	0	1	0	5	0	1
Breeding line 1535	8	20	2	13	25	25	4	2	1	NA	4	2	5	10	10	8	20
Breeding line 1536	3	12	2	13	20	25	4	2	1	NA	1	1	2	13	10	8	20
Breeding line 1537	30	69	6	60	NA	NA	20	10	13	NA	2	5	16	33	45	NA	NA
Breeding line 1538	18	30	4	30	NA	40	18	6	1	NA	4	4	22	34	5	15	35
Breeding line 1539	1	10	3	20	25	10	8	3	1	NA	2	1	2	13	5	5	10
Breeding line 1540	40	57	5	65	95	70	48	13	13	NA	6	9	20	38	50	55	40
Breeding line 1541	18	38	7	65	100	100	20	13	10	NA	4	7	22	35	95	55	100
Breeding line 1542	3	23	1	8	70	20	5	1	2	NA	3	0	10	17	5	1	30
Breeding line 1543	13	15	9	13	80	50	13	5	1	NA	2	5	17	30	13	30	50
Breeding line 1544	13	34	6	5	45	55	13	NA	10	NA	NA	5	36	46	13	40	45
Mandaryna	13	35	1	38	30	35	8	NA	0	NA	NA	4	9	19	3	8	20
Breeding line 1546	NA	NA	0	5	50	50	NA	NA	NA	NA	NA	0	0	3	1	1	30
Breeding line 1547	NA	NA	0	15	40	20	NA	NA	NA	NA	NA	1	4	16	3	3	25
Breeding line 1548	NA	NA	0	5	23	10	NA	NA	NA	NA	NA	0	1	7	0	0	1
Breeding line 1549	1	0	0	5	30	10	2	0	0	NA	0	0	0	5	5	1	1
Breeding line 1550	3	3	0	5	10	30	1	1	0	NA	0	1	1	0	40	15	45
Breeding line 1551	23	5	0	5	65	30	1	0	3	NA	0	0	1	0	8	0	13
Breeding line 1552	30	1	0	5	55	35	3	2	9	NA	1	1	1	0	13	0	40
Breeding line 1553	NA	NA	4	18	80	35	NA	NA	NA	NA	NA	5	16	32	5	20	30
Breeding line 1554	NA	NA	0	15	45	15	NA	NA	NA	NA	NA	2	2	11	5	5	15
Breeding line 1555	NA	NA	0	8	30	5	NA	NA	NA	NA	NA	1	1	0	3	0	5
Breeding line 1556	1	5	2	5	40	10	3	3	0	NA	1	0	4	8	3	15	20
Breeding line 1557	20	54	17	55	70	90	15	15	18	NA	9	4	8	35	75	45	95
Breeding line 1558	35	3	0	1	10	8	1	0	7	NA	0	0	1	0	5	0	3
Breeding line 1559	10	20	0	13	50	55	6	2	2	NA	2	3	12	12	30	20	50
Breeding line 1560	8	16	0	1	75	70	3	1	1	NA	0	0	8	0	20	15	60
Breeding line 1561	5	11	0	15	30	25	3	1	0	NA	2	2	10	14	13	5	18
Breeding line 1562	1	7	0	10	10	15	1	0	1	NA	0	0	2	4	5	0	5
Breeding line 1563	25	43	4	75	75	90	15	15	3	NA	7	5	39	24	60	45	80
Breeding line 1564	10	0	1	15	45	40	3	4	1	NA	2	0	2	0	10	5	45
Breeding line 1565	50	31	1	40	NA	5	9	3	1	NA	4	4	12	11	30	10	40
Breeding line 1566	3	12	3	35	35	10	11	0	0	NA	2	0	8	18	13	30	10
Breeding line 1567	3	10	3	35	45	40	10	3	1	4	1	2	21	21	40	40	50
Breeding line 1568	5	0	0	13	5	18	1	0	0	NA	1	0	1	0	45	10	18
Breeding line 1569	3	0	1	33	60	20	1	6	1	NA	3	1	13	0	30	80	20
Breeding line 1570	4	NA	0	1	NA	35	3	1	0	1	2	2	0	4	5	1	45
Breeding line 1571	5	20	3	10	70	35	16	5	13	17	3	4	15	39	40	50	45
Breeding line 1572	3	3	2	10	10	20	6	1	2	2	1	1	8	8	NA	8	5
Breeding line 1573	8	0	0	5	8	NA	1	0	1	0	1	0	3	0	8	1	NA
Breeding line 1574	30	45	4	53	35	1	28	4	2	20	6	5	31	40	20	40	20
Breeding line 1575	0	7	1	20	20	8	15	2	1	6	2	2	3	3	5	10	8
Breeding line 1576	0	22	6	23	65	30	20	7	3	15	4	8	23	32	5	30	25
Breeding line 1577	3	8	2	23	15	15	6	0	1	6	1	2	6	18	3	8	10
Breeding line 1578	30	38	1	68	100	100	13	5	7	25	9	6	24	35	80	45	100
Breeding line 1579	13	0	1	10	45	40	3	1	1	1	1	1	1	0	40	8	40
Breeding line 1580	8	8	0	5	20	15	2	1	4	0	1	0	0	0	15	8	23
Breeding line 1581	5	0	0	5	25	30	1	0	0	0	0	1	1	0	40	15	30
Breeding line 1582	8	8	0	8	25	40	3	1	1	0	0	0	1	0	45	6	40
Breeding line 1583	11	NA	1	5	45	40	3	0	2	1	0	0	6	4	18	8	50
Breeding line 1584	40	56	14	65	100	85	20	15	11	30	7	10	26	34	90	30	95
Breeding line 1585	5	48	8	60	100	90	23	6	13	35	7	18	26	50	60	65	100
Breeding line 1586	8	10	0	23	15	40	3	0	1	1	0	1	6	0	20	13	35
Breeding line 1587	5	NA	0	10	25	NA	1	0	1	1	0	0	1	0	15	8	NA
Breeding line 1588	5	0	0	13	8	30	3	0	1	1	0	0	0	0	5	0	30
Breeding line 1589	NA	NA	3	10	60	35	NA	8	NA	30	4	7	17	7	5	20	35
Breeding line 1590	NA	NA	0	1	5	5	NA	0	NA	0	2	0	1	0	1	0	8
PS-1	NA	NA	0	10	25	13	NA	0	NA	2	1	1	3	5	1	5	8
Breeding line 1592	4	NA	2	10	40	8	3	1	1	7	1	2	3	20	3	5	25
Breeding line 1593	8	0	11	9	70	35	NA	8	NA	2	4	4	13	29	5	20	40
Breeding line 1594	1	NA	0	5	25	30	NA	0	NA	0	0	0	0	0	5	5	20
Breeding line 1595	NA	NA	1	10	25	10	NA	0	NA	5	0	0	3	3	10	5	20
Breeding line 1596	NA	NA	0	4	13	35	NA	0	NA	0	0	0	0	0	5	28	40
Breeding line 1597	NA	NA	0	2	13	1	NA	1	NA	0	0	0	1	4	1	0	1
Breeding line 1598	NA	NA	0	4	3	3	NA	0	NA	1	0	0	1	0	3	0	5
Breeding line 1599	NA	NA	1	1	8	5	NA	2	NA	4	2	1	5	9	3	1	10
Breeding line 1600	3	0	0	3	8	10	1	1	2	1	0	0	0	0	1	0	8
Breeding line 1601	3	1	0	4	20	8	0	0	1	0	0	0	0	3	1	0	8
Breeding line 1602	13	2	0	8	40	8	1	0	0	0	0	0	1	0	3	1	15
Breeding line 1603	3	26	2	45	20	8	6	1	2	5	2	2	14	11	15	5	20
Breeding line 1604	3	24	0	35	40	20	6	1	0	4	1	1	4	11	8	10	25
Breeding line 1605	1	13	1	15	10	0	5	0	1	1	1	0	1	0	0	1	0
Breeding line 1606	39	NA	24	38	70	80	48	35	18	70	9	13	66	71	50	55	90
Breeding line 1607	5	28	2	18	NA	25	9	1	2	8	2	2	13	16	10	5	30
Breeding line 1608	15	57	4	53	95	100	53	13	18	45	15	30	26	49	70	65	100
Breeding line 1609	45	46	2	20	90	65	18	2	2	10	3	2	15	28	50	35	65
Breeding line 1610	28	30	2	15	80	45	25	2	4	12	3	2	11	0	50	30	55
Breeding line 1611	5	21	1	10	20	20	5	3	2	2	1	2	17	6	13	13	35
Breeding line 1612	1	8	1	8	15	5	9	0	0	5	2	1	4	18	8	8	10
Breeding line 1613	5	22	1	10	40	20	10	3	0	20	3	5	12	17	5	30	40
Breeding line 1614	18	38	5	13	40	20	3	7	4	12	4	4	32	0	30	8	35
Breeding line 1615	35	48	10	28	95	80	18	10	3	25	8	6	45	28	55	45	80
Breeding line 1616	8	0	2	8	40	20	3	1	2	2	1	1	5	0	10	8	20
Breeding line 1617	8	4	0	1	8	3	1	0	1	0	0	0	1	0	5	0	1
Breeding line 1618	10	5	0	4	NA	20	1	0	1	0	0	0	1	0	3	3	25
Breeding line 1619	5	2	0	5	35	25	4	1	1	2	0	0	0	0	8	8	30
Breeding line 1620	10	4	2	10	30	20	11	1	2	7	2	3	11	20	8	13	35
Breeding line 1621	10	38	7	25	65	85	18	8	5	20	13	5	21	27	50	40	90
Breeding line 1622	25	3	0	5	5	8	1	0	0	0	0	0	0	0	3	0	3
Breeding line 1623	5	0	0	3	35	25	1	1	3	1	0	0	0	2	10	0	25
Breeding line 1624	45	0	2	9	35	70	11	1	8	8	1	0	14	0	35	28	70
Breeding line 1625	3	6	0	10	10	10	2	0	0	2	1	0	1	0	3	3	10
EMB16/CBRD//CBRD	13	20	0	23	NA	40	3	2	0	NA	2	1	2	0	50	0	40
N894037	4	14	2	8	15	0	11	1	1	NA	0	1	3	0	20	1	8
SHA5/WEAVER//80456/YANGMAI 5	0	0	0	8	5	10	3	0	1	NA	1	1	1	2	20	10	15
VERDE/3/BCN//DOY1/AE.SQUARROSA (447)	13	0	0	13	30	15	8	1	1	NA	0	1	9	3	30	8	15
80456/YANGMAI 5//SHA5/WEAVER/3/PRINIA	8	59	0	40	NA	45	11	5	3	NA	4	5	6	13	70	5	45
NG8675/CBRD//SHA5/WEAVER	8	17	0	8	NA	10	0	0	1	NA	0	0	1	2	40	13	25
TRAP#1/BOW//TAIGU DERIVATIVE	20	64	2	5	NA	40	10	3	3	NA	2	2	1	0	10	15	30
IVAN/6/SABUF/5/BCN/4/RABI//GS/CRA/3/AE.SQUARROSA (190)	30	58	5	73	NA	40	40	10	20	NA	10	8	25	41	85	15	45
GAMENYA	20	23	5	75	NA	95	15	2	2	NA	7	2	31	10	100	35	65
WHEAR/2*KRONSTAD F2004	25	18	0	10	10	8	1	0	1	NA	0	0	0	0	35	15	20
T.DICOCCON PI94625/AE.SQUARROSA (372)//TUI/CLMS/3/2*PASTOR/4/EXCALIBUR	3	0	0	13	8	20	1	1	2	NA	1	0	4	0	15	1	3
